# Supplementary material for: An observational study of the presence and variability of the microbiota composition of goat herd milk related to mainstream and artisanal farm management
Source: PLoS One. 2023 Oct 5;18(10):e0292650. doi: 10.1371/journal.pone.0292650 (PMC10553829; doi:10.1371/journal.pone.0292650)
Supplement: S1 File — (XLSX) [file pone.0292650.s001.xlsx]

## Sheet: Farm data
Farm	Farm.System	Feed	Grazing	Breed.registration	Number.of.animals	Start.farming	Own.Cheese	Processes.raw.milk	Lamb.period	milk.times.per.day	Sample.point.warm.milk	Animals.per.round	Sample.Month
1	Artisanal	0.8-1 kg of pellets per day, hay, grass, cheese whey	Yes	No	75	2013	Yes	Yes	this year all goats lambed	1 or 2	milkglass	15	June, August, October
2	Artisanal	1.2 kg pellet, hay from our own country	No	Yes	100	2016	Yes		part is lambing, part is long-term milking (check)	2	drain point after filter	15	June, October
3	Mainstream	2.4 kg pellet. Silage and hay unlimited	No	Yes	210	2019	No		all goats annually lamb	2	drain point after filter	32	August, September
4	Artisanal	0.75 kg pellet. Sunflower silage + roughage	Yes	No	145	2018	Yes	Yes	goat lambs once every two years	2	drain point after filter	32	August
5	Mainstream	1-1.5 kg/day pellet. In addition, maize, pressed pulp, alfalfa and silage	No	Yes	500	1995	No		part is lambing, part is long-term milking	2	drain point before filter	60	August
6	Artisanal	1 kg pellet. In addition, alfalfa, pulp, linseed and hay.	Yes, since last week not	Yes	7	2011	Yes		part is lambing, part is long-term milking	1	milkglass	4	August
7	Mainstream	1.5 kg goat pellets. Feed mixer. Silage from June with a lot of structure, more protein has to be added in concentrates to get liters of, among other things, pressed pulp.	No	No	1195	2000	No		part is lambing, part is long-term milking	2	drain point before filter	80	September
8	Artisanal	1 kg of kibble per day. Plus pit. Plus cut grass in the summer	No	Yes	7	1987	Yes		all goats annually lamb	2	manual milking	1	October
9	Artisanal	1.5 kg pellet, some oats, some bread from the baker, 1 kg corn	Yes	Yes	12	1976	No		all goats annually lamb	2	drain point before filter	2	October
10	Mainstream	pre-dry silage, pressed pulp, citrus pulp and 3 types of concentrate. 50-60 kg per 100 kg of milk.	No	Yes	750	1999	No		halve of the goats lamb annually	2	drain point before filter	750	October
