# Supplementary material for: An observational study of the presence and variability of the microbiota composition of goat herd milk related to mainstream and artisanal farm management
Source: PLoS One. 2023 Oct 5;18(10):e0292650. doi: 10.1371/journal.pone.0292650 (PMC10553829; doi:10.1371/journal.pone.0292650)
Supplement: S2 File — Table S6: Reads per sample. Tables S7 and S8: Goat raw milk microbiome information at phylum and genera levels per sample and farm, respectively. (XLSX) [file pone.0292650.s002.xlsx]

## Sheet: Legend
Presence and variability of microbiota of goat milk related to farm management
Rita A.H. Hoving-Bolink, Adriaan F.G. Antonis, Marinus F.W. te Pas, Dirkjan Schokker
Table S1 till Table S5 contain the same information, but different represented
The yellow marked column shows the selected data
Table S6: Reads per sample
Table S7 and Table S8: The data are percentages of total content and are indicative (read from the Figures, not calculated)
Table S8 is an overview of data per farm.
Table S7: Orange marked rows contain data from the same samples as above. Data can be found in the supplementary Figures of the farm-specific data
Table S7 and Table S8: Blue marked column header indicates "other", i.e. all bacterial phyla or genera not in the top 10 (i.e. they may contain many different groups)
Table S8: Green colored cells indicate bacterial groups having an inverse relation between different samples

## Sheet: Table S1
Sample nr.	Farm nr.	Mainstream (M) / Artisanal (A)	Goats on Farm	Breed	Sampling date	Milk tank	Bacterial Colony forming units / ml	Goats in milk sample
R014	3	M	210	Nubians+Dutch Pied Original Goat+White+BT	12AUG2021.	Milk tank	21000	32
R015	3	M	210	Nubians+Dutch Pied Original Goat+White+BT	12AUG2021.		6400	32
R016	3	M	210	Nubians+Dutch Pied Original Goat+White+BT	12AUG2021.		3800	32
R017	5	M	500	Dairy Milk Goat / Alpine	17AUG21.	Milk tank	11000	60
R018	5	M	500	Dairy Milk Goat / Alpine	17AUG21.		1300000	60
R019	5	M	500	Dairy Milk Goat / Alpine	17AUG21.			60
R025	7	M	1195	Dairy Milk Goat / Alpine	22SEP2021.	Milk tank	66000	80
R026	7	M	1195	Dairy Milk Goat / Alpine	22SEP2021.		11000	80
R027	7	M	1195	Dairy Milk Goat / Alpine	22SEP2021.		9800	80
R031	3	M	210	Nubians+Dutch Pied Original Goat+White+BT	30SEP2021.			32
R032	3	M	210	Nubians+Dutch Pied Original Goat+White+BT	30SEP2021.		5800	32
R038	10	M	700	Dairy Milk Goat / Alpine	11OCT2021.	Milk tank	53000	48
R039	10	M	700	Dairy Milk Goat / Alpine	11OCT2021.		9600	48
R040	10	M	700	Dairy Milk Goat / Alpine	11OCT2021.		9000	48
R001	1	A	75	Toggenburger	02JUN2021.			15
R002	1	A	75	Toggenburger	02JUN2021.			15
R004	2	A	100	Dutch Pied Original Goat	20JUN21.		3400	15
R005	2	A	100	Dutch Pied Original Goat	20JUN21.		1900	15
R006	2	A	100	Dutch Pied Original Goat	20JUN21.	Milk tank	9600	15
R007	1	A	75	Toggenburger	21JUN21.		150000	15
R008	1	A	75	Toggenburger	21JUN21.		200000	15
R011	4	A	145	White (Nubians)	13AUG2021.		130000	32
R012	4	A	145	White (Nubians)	13AUG2021.		40000	32
R013	4	A	145	White (Nubians)	13AUG2021.	Milk tank	15000	32
R020	6	A	7	Toggenburger	17AUG21.		25000	4
R021	6	A	7	Toggenburger	17AUG21.			4
R022	1	A	75	Toggenburger	18AUG21.		2600000	15
R023	1	A	75	Toggenburger	18AUG21.		1200000	15
R029	1	A	75	Toggenburger	30SEP2021.		53000	15
R030	1	A	75	Toggenburger	30SEP2021.		48000	15
R034	8	A	7	Toggenburger	06OCT2021.		30000	7
R035	8	A	7	Toggenburger	06OCT2021.		51000	7
R036	9	A	12	White	06OCT2021.		25000	3
R037	9	A	12	White	06OCT2021.		18000	3
R041	2	A	100	Dutch Pied Original Goat	11OCT2021.	Milk tank	6800	15

## Sheet: Table S2
Sample nr.	Farm nr.	Mainstream (M) / Artisanal (A)	Goats on Farm	Breed	Sampling date	Milk tank	Bacterial Colony forming units / ml	Goats in milk sample
R005	2	A	100	Dutch Pied Original Goat	20JUN21.		1900	15
R004	2	A	100	Dutch Pied Original Goat	20JUN21.		3400	15
R016	3	M	210	Nubians+Dutch Pied Original Goat+White+BT	12AUG2021.		3800	32
R032	3	M	210	Nubians+Dutch Pied Original Goat+White+BT	30SEP2021.		5800	32
R015	3	M	210	Nubians+Dutch Pied Original Goat+White+BT	12AUG2021.		6400	32
R041	2	A	100	Dutch Pied Original Goat	11OCT2021.	Milk tank	6800	15
R040	10	M	700	Dairy Milk Goat / Alpine	11OCT2021.		9000	48
R006	2	A	100	Dutch Pied Original Goat	20JUN21.	Milk tank	9600	15
R039	10	M	700	Dairy Milk Goat / Alpine	11OCT2021.		9600	48
R027	7	M	1195	Dairy Milk Goat / Alpine	22SEP2021.		9800	80
R017	5	M	500	Dairy Milk Goat / Alpine	17AUG21.	Milk tank	11000	60
R019	5	M	500	Dairy Milk Goat / Alpine	17AUG21.		Dilution series not reliable
R026	7	M	1195	Dairy Milk Goat / Alpine	22SEP2021.		11000	80
R013	4	A	145	White (Nubians)	13AUG2021.	Milk tank	15000	32
R037	9	A	12	White	06OCT2021.		18000	3
R014	3	M	210	Nubians+Dutch Pied Original Goat+White+BT	12AUG2021.	Milk tank	21000	32
R020	6	A	7	Toggenburger	17AUG21.		25000	4
R021	6	A	7	Toggenburger	17AUG21.		Dilution series not reliable
R036	9	A	12	White	06OCT2021.		25000	3
R034	8	A	7	Toggenburger	06OCT2021.		30000	7
R012	4	A	145	White (Nubians)	13AUG2021.		40000	32
R030	1	A	75	Toggenburger	30SEP2021.		48000	15
R035	8	A	7	Toggenburger	06OCT2021.		51000	7
R029	1	A	75	Toggenburger	30SEP2021.		53000	15
R038	10	M	700	Dairy Milk Goat / Alpine	11OCT2021.	Milk tank	53000	48
R025	7	M	1195	Dairy Milk Goat / Alpine	22SEP2021.	Milk tank	66000	80
R011	4	A	145	White (Nubians)	13AUG2021.		130000	32
R007	1	A	75	Toggenburger	21JUN21.		150000	15
R008	1	A	75	Toggenburger	21JUN21.		200000	15
R023	1	A	75	Toggenburger	18AUG21.		1200000	15
R018	5	M	500	Dairy Milk Goat / Alpine	17AUG21.		1300000	60
R022	1	A	75	Toggenburger	18AUG21.		2600000	15
R031	3	M	210	Nubians+Dutch Pied Original Goat+White+BT	30SEP2021.			32
R001	1	A	75	Toggenburger	02JUN2021.			15
R002	1	A	75	Toggenburger	02JUN2021.			15

## Sheet: Table S3
Sample nr.	Farm nr.	Mainstream (M) / Artisanal (A)	Goats on Farm	Breed	Sampling date	Milk tank	Bacterial Colony forming units / ml	Goats in milk sample
R004	2	A	100	Dutch Pied Original Goat	20JUN21.		3400	15
R005	2	A	100	Dutch Pied Original Goat	20JUN21.		1900	15
R006	2	A	100	Dutch Pied Original Goat	20JUN21.	Milk tank	9600	15
R041	2	A	100	Dutch Pied Original Goat	11OCT2021.	Milk tank	6800	15
R017	5	M	500	Dairy Milk Goat / Alpine	17AUG21.	Milk tank	11000	60
R018	5	M	500	Dairy Milk Goat / Alpine	17AUG21.		1300000	60
R019	5	M	500	Dairy Milk Goat / Alpine	17AUG21.			60
R025	7	M	1195	Dairy Milk Goat / Alpine	22SEP2021.	Milk tank	66000	80
R026	7	M	1195	Dairy Milk Goat / Alpine	22SEP2021.		11000	80
R027	7	M	1195	Dairy Milk Goat / Alpine	22SEP2021.		9800	80
R038	10	M	700	Dairy Milk Goat / Alpine	11OCT2021.	Milk tank	53000	48
R039	10	M	700	Dairy Milk Goat / Alpine	11OCT2021.		9600	48
R040	10	M	700	Dairy Milk Goat / Alpine	11OCT2021.		9000	48
R014	3	M	210	Nubians+Dutch Pied Original Goat+White+BT	12AUG2021.	Milk tank	21000	32
R015	3	M	210	Nubians+Dutch Pied Original Goat+White+BT	12AUG2021.		6400	32
R016	3	M	210	Nubians+Dutch Pied Original Goat+White+BT	12AUG2021.		3800	32
R031	3	M	210	Nubians+Dutch Pied Original Goat+White+BT	30SEP2021.			32
R032	3	M	210	Nubians+Dutch Pied Original Goat+White+BT	30SEP2021.		5800	32
R001	1	A	75	Toggenburger	02JUN2021.			15
R002	1	A	75	Toggenburger	02JUN2021.			15
R007	1	A	75	Toggenburger	21JUN21.		150000	15
R008	1	A	75	Toggenburger	21JUN21.		200000	15
R020	6	A	7	Toggenburger	17AUG21.		25000	4
R021	6	A	7	Toggenburger	17AUG21.			4
R022	1	A	75	Toggenburger	18AUG21.		2600000	15
R023	1	A	75	Toggenburger	18AUG21.		1200000	15
R029	1	A	75	Toggenburger	30SEP2021.		53000	15
R030	1	A	75	Toggenburger	30SEP2021.		48000	15
R034	8	A	7	Toggenburger	06OCT2021.		30000	7
R035	8	A	7	Toggenburger	06OCT2021.		51000	7
R036	9	A	12	White	06OCT2021.		25000	3
R037	9	A	12	White	06OCT2021.		18000	3
R011	4	A	145	White (Nubians)	13AUG2021.		130000	32
R012	4	A	145	White (Nubians)	13AUG2021.		40000	32
R013	4	A	145	White (Nubians)	13AUG2021.	Milk tank	15000	32

## Sheet: Table S4
Sample nr.	Farm nr.	Mainstream (M) / Artisanal (A)	Goats on Farm	Breed	Sampling date	Milk tank	Bacterial Colony forming units / ml	Goats in milk sample
R020	6	A	7	Toggenburger	17AUG21.		25000	4
R021	6	A	7	Toggenburger	17AUG21.			4
R034	8	A	7	Toggenburger	06OCT2021.		30000	7
R035	8	A	7	Toggenburger	06OCT2021.		51000	7
R036	9	A	12	White	06OCT2021.		25000	3
R037	9	A	12	White	06OCT2021.		18000	3
R001	1	A	75	Toggenburger	02JUN2021.			15
R002	1	A	75	Toggenburger	02JUN2021.			15
R007	1	A	75	Toggenburger	21JUN21.		150000	15
R008	1	A	75	Toggenburger	21JUN21.		200000	15
R022	1	A	75	Toggenburger	18AUG21.		2600000	15
R023	1	A	75	Toggenburger	18AUG21.		1200000	15
R029	1	A	75	Toggenburger	30SEP2021.		53000	15
R030	1	A	75	Toggenburger	30SEP2021.		48000	15
R004	2	A	100	Dutch Pied Original Goat	20JUN21.		3400	15
R005	2	A	100	Dutch Pied Original Goat	20JUN21.		1900	15
R006	2	A	100	Dutch Pied Original Goat	20JUN21.	Milk tank	9600	15
R041	2	A	100	Dutch Pied Original Goat	11OCT2021.	Milk tank	6800	15
R011	4	A	145	White (Nubians)	13AUG2021.		130000	32
R012	4	A	145	White (Nubians)	13AUG2021.		40000	32
R013	4	A	145	White (Nubians)	13AUG2021.	Milk tank	15000	32
R014	3	M	210	Nubians+Dutch Pied Original Goat+White+BT	12AUG2021.	Milk tank	21000	32
R015	3	M	210	Nubians+Dutch Pied Original Goat+White+BT	12AUG2021.		6400	32
R016	3	M	210	Nubians+Dutch Pied Original Goat+White+BT	12AUG2021.		3800	32
R031	3	M	210	Nubians+Dutch Pied Original Goat+White+BT	30SEP2021.			32
R032	3	M	210	Nubians+Dutch Pied Original Goat+White+BT	30SEP2021.		5800	32
R017	5	M	500	Dairy Milk Goat / Alpine	17AUG21.	Milk tank	11000	60
R018	5	M	500	Dairy Milk Goat / Alpine	17AUG21.		1300000	60
R019	5	M	500	Dairy Milk Goat / Alpine	17AUG21.			60
R038	10	M	700	Dairy Milk Goat / Alpine	11OCT2021.	Milk tank	53000	48
R039	10	M	700	Dairy Milk Goat / Alpine	11OCT2021.		9600	48
R040	10	M	700	Dairy Milk Goat / Alpine	11OCT2021.		9000	48
R025	7	M	1195	Dairy Milk Goat / Alpine	22SEP2021.	Milk tank	66000	80
R026	7	M	1195	Dairy Milk Goat / Alpine	22SEP2021.		11000	80
R027	7	M	1195	Dairy Milk Goat / Alpine	22SEP2021.		9800	80

## Sheet: Table S5
Sample nr.	Farm nr.	Mainstream (M) / Artisanal (A)	Goats on Farm	Breed	Sampling date	Milk tank	Bacterial Colony forming units / ml	Goats in milk sample
R001	1	A	75	Toggenburger	02JUN2021.			15
R002	1	A	75	Toggenburger	02JUN2021.			15
R004	2	A	100	Dutch Pied Original Goat	20JUN21.		3400	15
R005	2	A	100	Dutch Pied Original Goat	20JUN21.		1900	15
R006	2	A	100	Dutch Pied Original Goat	20JUN21.	Milk tank	9600	15
R007	1	A	75	Toggenburger	21JUN21.		150000	15
R008	1	A	75	Toggenburger	21JUN21.		200000	15
R014	3	M	210	Nubians+Dutch Pied Original Goat+White+BT	12AUG2021.	Milk tank	21000	32
R015	3	M	210	Nubians+Dutch Pied Original Goat+White+BT	12AUG2021.		6400	32
R016	3	M	210	Nubians+Dutch Pied Original Goat+White+BT	12AUG2021.		3800	32
R011	4	A	145	White (Nubians)	13AUG2021.		130000	32
R012	4	A	145	White (Nubians)	13AUG2021.		40000	32
R013	4	A	145	White (Nubians)	13AUG2021.	Milk tank	15000	32
R017	5	M	500	Dairy Milk Goat / Alpine	17AUG21.	Milk tank	11000	60
R018	5	M	500	Dairy Milk Goat / Alpine	17AUG21.		1300000	60
R019	5	M	500	Dairy Milk Goat / Alpine	17AUG21.			60
R020	6	A	7	Toggenburger	17AUG21.		25000	4
R021	6	A	7	Toggenburger	17AUG21.			4
R022	1	A	75	Toggenburger	18AUG21.		2600000	15
R023	1	A	75	Toggenburger	18AUG21.		1200000	15
R025	7	M	1195	Dairy Milk Goat / Alpine	22SEP2021.	Milk tank	66000	80
R026	7	M	1195	Dairy Milk Goat / Alpine	22SEP2021.		11000	80
R027	7	M	1195	Dairy Milk Goat / Alpine	22SEP2021.		9800	80
R029	1	A	75	Toggenburger	30SEP2021.		53000	15
R030	1	A	75	Toggenburger	30SEP2021.		48000	15
R031	3	M	210	Nubians+Dutch Pied Original Goat+White+BT	30SEP2021.			32
R032	3	M	210	Nubians+Dutch Pied Original Goat+White+BT	30SEP2021.		5800	32
R034	8	A	7	Toggenburger	06OCT2021.		30000	7
R035	8	A	7	Toggenburger	06OCT2021.		51000	7
R036	9	A	12	White	06OCT2021.		25000	3
R037	9	A	12	White	06OCT2021.		18000	3
R038	10	M	700	Dairy Milk Goat / Alpine	11OCT2021.	Milk tank	53000	48
R039	10	M	700	Dairy Milk Goat / Alpine	11OCT2021.		9600	48
R040	10	M	700	Dairy Milk Goat / Alpine	11OCT2021.		9000	48
R041	2	A	100	Dutch Pied Original Goat	11OCT2021.	Milk tank	6800	15

## Sheet: Table S6
Sample	Reads
R001	168029
R002	192831
R003	139220
R004	205378
R005	181436
R006	171566
R007	151072
R008	169863
R009	185888
R010	114906
R011	196442
R012	200409
R013	195165
R014	188341
R015	176487
R016	173424
R017	204171
R018	187161
R019	189038
R020	226695
R021	225429
R022	125219
R023	161434
R024	114046
R025	281976
R026	279830
R027	232230
R028	288263
R029	139709
R030	279481
R031	245790
R032	238717
R033	249544
R034	336127
R035	334311
R036	332500
R037	322333
R038	338913
R039	260777
R040	252490
R041	279882
R042	242448
R043	268163
R044	258950
R045	279247
R046	232079
R047	253809
R048	256307

## Sheet: Table S7
Farm nr.	Sample nr.	Phylum								Genus
		Firmicutes	Actinobacteriota	Proteobacteria	Bacteriodota	Microbacterium	Patescibacteria	Other		Other	Staphylococcus	Lactococcus	Microbacterium	Acinetobacter	Stenotrophomonas	Corynebacterium	Kocuria	Brevibacterium	Chryseobacterium	Enterococcus	Pseudomonas	Rheinheimera	Cutibacterium	Enhydrobacter	Jeotgalicoccus	Aerococcus	Brachybacterium	UCG05
1	R001	4	40	40	10		5			15	0	1	30	15	2	0			5	1	25
1	R002	15	45	30	10		2			20	1	2	30	15	1	1			4	5	10
1	R003	50	15	25	2		2			5	0	45	20	20	1	0			2	1	10
2	R004	40	10	45	3					30	30			25		2	1
2	R005	45	20	30	5					45	30			5		10	1
2	R004	35	10	50	2					25	25			25		2					5	5
2	R005	40	25	20	3					40	25			5		15					2	1
2	R006	70	15	10	2					25	50			2		15					0	1
1	R007	40	20	30	2		0			20	0	3	20	25	3	0			2	5	5
1	R008	45	25	25	5		2			40	0	5	3	5	2	10			2	2	2
1	R009	50	15	25	2		0			22	3	40	5	20	1	2			2	2	1
1	R010	75	5	20	1		0			5	1	70	2	15	1	0			1	0	1
4	R011	25	60	10	2					30	2					2	50			10
4	R012	42	45	15	3					45	10					10	20			8
4	R011	25	70	5	1					25	2					3	50			10				2	1		5
4	R012	40	45	10	2					35	10					10	20			5				2	2		2
4	R013	40	45	15	5					55	10					20	2			0				1	2		2
3	R014	40	25	25	5		2	0		45	20			2		15	2				2		1	0	0	0
3	R015	40	40	20	4			2		40	20					10	15							1	1	2
3	R016	35	45	15	3			2		30	25					40	1							2	2	1
3	R015	40	30	20	2		0			40	15			0		10	8				2		5
3	R016	40	40	15	2		0			25	15			0		40	1				1		1
5	R017	60	15	10	10					40	40		0			5		0	0							5		2
5	R018	40	20	10	30					85	2					1	1	0
5	R019	25	45	15	10					45	10					5	2	20
5	R018	40	15	10	25					60	1		2			1		2	`0							0		5
5	R019	20	50	15	10					40	10		5			3		25	5							0		1
6	R020	28	30	20	15					75	3					10	1
6	R021	50	30	15	5					45	25					10	1
1	R022	5	15	50	20		5			20	0	2	10	20	20	2			20	5	0
1	R023	6	15	50	15		4			20	2	2	10	15	30	1			20	6	0
1	R024	8	10	50	15		3			20	1	3	5	25	20	5			20	6	0
7	R025	15	45	20	10					40	5		10	10		1							1
7	R026	30	45	20	8					55	15					10	1
7	R027	60	25	10	8					40	40					10	1
7	R026	20	40	25	5					50	10		5	2		5							3
7	R027	50	30	10	5					35	40		2	0		5							3
1	R029	50	25	5	15					70	5					20	1
1	R030	55	25	5	10					55	20					10	1
1	R029	45	30	10	15		0	2		70	5	4	3	1	0	15			0	1	1
1	R030	50	30	10	10		0	1		60	22	1	5	1	0	10			0	3	1
3	R031	45	35	15	2		0			45	10			0		20	0				1		8	0	2	1
3	R032	50	20	20	2		0			30	25			1		15	0				2		5	0	2	0
8	R034	90	2	2	0					5	95					0	0
8	R035	90	2	2	0					3	95					0	0
8	R034	95	1	2						2	95
8	R035	95	2	2						1	95
9	R036	45	40	5	3					35	25					5	2			15
9	R037	75	20	3	2					15	70					8	2			1
9	R036	45	40	5	2					25	25	2	10			5	2	1		10			8
9	R037	75	20	2	1					15	70	1	2			8	2	3		0			2
10	R038	95	2	1	1					5	75					0				10	0		1
10	R039	45	20	20	10					55	15					8	0
10	R040	55	25	10	8					50	25					8	0
10	R039	45	10	25	15					50	15					5				5	4		4
10	R040	50	15	10	8					50	30					8				1	1		5
2	R041	85	10	5	0					10	80			0		2					2	0
10
11
12
13
14
15
16

## Sheet: Table S8
	Farm / Bact	Farm 1	Farm 2	Farm 3	Farm 4	Farm 5	Farm 6	Farm 7	Farm 8	Farm 9	Farm 10
General			Suggest less diverse		Different than 1-3				Very different	Samples very different
Phylum	Firmicutes	<20% / >50%	35-85%	35-50%	20-40%	25-60%	25-45%	15-55%	0.95	45-75%	50-90%
	Actinobacteriota		10-30%	25-50%	45-70%	Inverse relation	0.25	30-40%		20-40%	With 50% samples: 15%
	Proteobacteria	20-30%	Inverse relation	15-25%	5-15%	0.1	20-25%	5-25%		Small	With 50% samples: 15%
	Bacteriodota					10-25%	3-15%	3-15%			With 50% samples: 15%
	Microbacterium	0 / 10-20%
Genus	Other	45-65%	10-40% - Inverse relation	25-40%	25-55%	40-60%	35-60%	35-50%		15-25%	5-50%
	Staphylococcus		30-80%	20-30%	2-10%		2-30%	5-35%	0.95	25-75%	40-75%
	Lactococcus	Inverse relation
	Microbacterium	Inverse relation
	Acinetobacter	Relation with other	0-25%
	Stenotrophomonas	R022/23/24
	Corynebacterium		5-15%	10-45%	5-25%		0.05
	Kocuria				5-50%
	Brevibacterium					R019
	Chrysobacterium					Small
	Enterococcus										0.15
